# Supplementary material for: Development of an Electrochemical Biosensor Based on Polypyrrole-3-carboxylic Acid/Polypyrrole/Au Nanoparticle Composites for Detection of Dopamine
Source: Polymers (Basel). 2025 Mar 13;17(6):754. doi: 10.3390/polym17060754 (PMC11944982; doi:10.3390/polym17060754)
Supplement: Supplementary file 1 [file polymers-17-00754-s001.zip]

Archive with 1 entries (1 files):
- polymers-3478824-supplementary.pdf
